# Supplementary material for: The effect of temperature and retention time on methane production and microbial community composition in staged anaerobic digesters fed with food waste
Source: Biotechnol Biofuels. 2017 Dec 14;10:302. doi: 10.1186/s13068-017-0989-4 (PMC5729454; doi:10.1186/s13068-017-0989-4)
Supplement: Supplementary file 3 — Additional file 3: Spreadsheet S1. Reactor process metadata corresponding to all microbiological sampling timepoints. Note that these values are point measurements and span a range of timepoints distinct from those in Table 2. [file 13068_2017_989_MOESM3_ESM.xls]

## Sheet: sample_metadata
Sample Identifier	Experimental Period	Reactor	Retention Time	Sampling Date	Days Since Reactor Startup	Reactor Input	Effluent Source Reactor	Reactor Stage	Temperature	pH	NH4+	TCOD	SCOD	PCOD	Alkalinity	Total VFA as Acetate	FOS/TAC	Acetate	Propionate	Butyrate	IsoButyrate	IsoValerate	Valerate	Volatile Solids	1-day Mean Biogas	3-day Mean Biogas
									°Celsius		mg/L	mg/L	mg/L	mg/L	mg/L as CaCO3	mg/L		mg/L	mg/L	mg/L	mg/L	mg/L	mg/L	g/L	mL/day	mL/day
17	I	MDS1	17	2015-06-23	112	effluent	TDS1	2	37	8.11	1107.5	41775	1320	40455	6331	0	0	18	0	0	0	0	12.3	6.44748	3777	3633
18	I	MDS1	17	2015-06-27	116	effluent	TDS1	2	37	7.97	1000	9540	1345	8195	6600	0	0	18	0	0	0	0	9.9	7.25014	3778	3695
14	I	MDS1	17	2015-07-01	120	effluent	TDS1	2	37	8.01	966	12265	1500	10765	6720	0	0	24	7.4	0	0	0	0	5.91369	3971	3892
15	I	MDS1	17	2015-07-03	122	effluent	TDS1	2	37	7.96	946.5	11565	2067	9498	6110	660	0.10802	18	0	0	0	0	0	6.01032	4283	4275
16	I	MDS1	17	2015-07-07	126	effluent	TDS1	2	37	8.07	909	9228	1510	7718	4815	670	0.139148	18	0	0	0	0	8.7	6.07293	4421	4393
13	I	MDS1	17	2015-07-10	129	effluent	TDS1	2	37	8.07	865.6	10080	1490	8590	5880	730	0.12415	18	0	0	0	0	22.6	6.09738	4235	4060
29	I	MDS2	17	2015-06-23	112	effluent	TDS2	2	37	8.13	1060	43830	1484	42346	6307.5	0	0	3	2.2	0	0	0	8.2	8.20057	3660	3566
30	I	MDS2	17	2015-06-27	116	effluent	TDS2	2	37	7.88	955	10940	1348	9592	6300	0	0	1.2	0	0	0	0	22.6	6.25005	3361	3397
26	I	MDS2	17	2015-07-01	120	effluent	TDS2	2	37	7.97	936	10890	1600	9290	6450	0	0	5.4	0	0	0	0	8.9	6.53092	3604	3717
27	I	MDS2	17	2015-07-03	122	effluent	TDS2	2	37	7.88	876	11859	1879	9980	6050	600	0.0991736	3	0	0	0	0	19	6.45159	3879	3771
28	I	MDS2	17	2015-07-07	126	effluent	TDS2	2	37	8.01	837	9804	1436	8368	5805	640	0.11025	5.4	0	0	0	0	9.7	6.85877	4054	3829
25	I	MDS2	17	2015-07-10	129	effluent	TDS2	2	37	7.98	827.2	10470	1105	9365	6010	0	0	4.8	0	0	0	0	10.1	6.57829	3676	3711
55	I	TDS1	3	2015-06-23	112	food waste		1	55	5.67	136	103815	15965.9	87849.1	1032.5	5177.5	5.01453	2354	118.5	6050	0	11.7	362	15.2826	51	42
56	I	TDS1	3	2015-06-27	116	food waste		1	55	5.68	137	36780	16459.4	20320.6	1790	4555	2.54469	2756.3	155.6	6106	0	12.3	337	18.3481	55	46
52	I	TDS1	3	2015-07-01	120	food waste		1	55	5.62	124.4	73020	16800	56220	1135	4683.5	4.12643	2798.3	133.3	6731.6	0	8.5	306.4	15.7109	55	51
53	I	TDS1	3	2015-07-03	122	food waste		1	55	5.69	115.4	41390	16999.5	24390.5	1710	3840	2.24561	2570.1	131.9	5821	0	14.3	231	18.4277	55	52
54	I	TDS1	3	2015-07-07	126	food waste		1	55	5.79	93	34630	15652	18978	1825	4235	2.32055	2558.1	177.8	6097.2	0	8.2	245.1	15.9449	54	56
70	I	TDS2	3	2015-06-23	112	food waste		1	65	5.45	102	115125	16170	98955	1457.5	5173.5	3.54957	4107.4	23.7	6032	2713.8	16.3	653.6	17.2332	33	35
71	I	TDS2	3	2015-06-27	116	food waste		1	65	5.54	111	34350	19064.1	15285.9	1190	4957.5	4.16597	3440.9	44.4	6634.7	0	0	275.8	18.153	33	27
67	I	TDS2	3	2015-07-01	120	food waste		1	65	5.64	88	71710	17900	53810	1112.5	4600	4.13483	3434.9	29.6	7771.3	0	14.3	241	15.1598	20	30
68	I	TDS2	3	2015-07-03	122	food waste		1	65	5.51	84.8	36430	17062.5	19367.5	1100	4740	4.30909	3482.9	28.2	7321	2837.1	14.3	159.3	17.6274	28	42
69	I	TDS2	3	2015-07-07	126	food waste		1	65	5.56	109.2	33270	15870	17400	1315	4530	3.44487	4347.6	29.6	7348.4	0	10.2	81.7	16.6289	42	27
66	I	TDS2	3	2015-07-10	129	food waste		1	65	5.57	111.3	33600	14920	18680	1460	4685	3.2089	3651	38.5	6573	0	12.3	265.5	19.95	36	33
19	II	MDS3	10	2015-11-26	268	effluent	TDS3	2	37	7.96	562.5	11475	1710	9765	5030	0	0	0	0	0	0	0	0	7.26697	7772.8	7824.4
11	II	MDS3	10	2015-12-03	275	effluent	TDS3	2	37	8.15	498	12550	1670	10880	4620	0	0	0	0	0	0	0	0	8.21561	7765.8	7861.6
12	II	MDS3	10	2015-12-06	278	effluent	TDS3	2	37	8.23	532.8	11160	1810	9350	4610	0	0	0	0	0	0	0	0	6.43647	5240.4	6309.2
8	II	MDS3	10	2015-12-10	282	effluent	TDS3	2	37	8.15	532.8	9240	1300	7940	4335	0	0	0	0	0	0	0	0	6.38803	7366.1	7940.6
9	II	MDS3	10	2015-12-13	285	effluent	TDS3	2	37	8	567.2	10410	2065	8345	4645	0	0	0	0	0	0	0	0	7.92167	4508.7	5734.2
10	II	MDS3	10	2015-12-17	289	effluent	TDS3	2	37	8.03	512.1	8070	1590	6480	4775	0	0	0	0	0	0	0	0	7.23026	7857.1	8061.2
31	II	MDS4	10	2015-11-26	268	effluent	TDS4	2	37	8.06	600	15075	1890	13185	5025	0	0	0	0	0	0	0	0	8.48308	6515.2	6626
23	II	MDS4	10	2015-12-03	275	effluent	TDS4	2	37	8.07	597	13950	1780	12170	5305	0	0	0	0	0	0	0	0	7.8208	6706.2	6818.3
24	II	MDS4	10	2015-12-06	278	effluent	TDS4	2	37	8.21	569.6	12735	2025	10710	5040	0	0	0	0	0	0	0	0	8.10248	4600.4	5695
20	II	MDS4	10	2015-12-10	282	effluent	TDS4	2	37	8.1	566.06	13350	1420	11930	4830	0	0	0	0	0	0	0	0	8.27891	7415.6	7976
21	II	MDS4	10	2015-12-13	285	effluent	TDS4	2	37	8.03	600.92	13380	1675	11705	4795	0	0	0	0	0	0	0	0	8.96912	5442.8	6259.3
22	II	MDS4	10	2015-12-17	289	effluent	TDS4	2	37	7.94	539.52	11990	1415	10575	4970	0	0	0	0	0	0	0	0	7.95731	7751	7966.4
57	II	TDS3	3	2015-11-26	268	food waste		1	55	5.67	145.5	37200	15630	21570	955	3420	3.58115	2506.46	228.506	3427.8	0	0	0	18.2739	123.7	133.9
50	II	TDS3	3	2015-12-03	275	food waste		1	55	5.81	155	39100	16335	22765	1465	4040	2.75768							20.2909	123	149.9
51	II	TDS3	3	2015-12-06	278	food waste		1	55	5.77	181.8	41400	14220	27180	1380	3605	2.61232	2302.58	236.506	3217.79	0	0	0	29.1721	20	75.1
47	II	TDS3	3	2015-12-10	282	food waste		1	55	5.72	180.3	38550	8620	29930	1785	3805	2.13165	2289	240.572	3458.84	0	0	0	22.7074	136.6	162.2
48	II	TDS3	3	2015-12-13	285	food waste		1	55	5.65	177	39300	15300	24000	940	6635	7.05851	2287.54	233.254	3112.28	0	0	0	17.6927	21.3	83.9
49	II	TDS3	3	2015-12-17	289	food waste		1	55	5.84	182.4	39030	14900	24130	565	5530	9.78761	2296.89	283.244	3538.87	0	0	0	21.4178	173.1	205.4
72	II	TDS4	3	2015-11-26	268	food waste		1	65	6.24	276	36750	17385	19365	1980	3530	1.78283	2951.04	321.827	2485.17	0	0	0	19.1811	444	546.1
64	II	TDS4	3	2015-12-03	275	food waste		1	65	6.34	280	47400	18705	28695	1755	3505	1.99715							18.8908	525.1	546.3
65	II	TDS4	3	2015-12-06	278	food waste		1	65	6.15	241.23	43890	14288	29602	1525	3775	2.47541	1515.63	160.954	1282.94	0	0	0	20.6267	361.5	280
61	II	TDS4	3	2015-12-10	282	food waste		1	65	6.2	235.29	45870	10920	34950	1555	3480	2.23794	2976.21	335.507	3081.63	0	0	0	24.9761	273.7	426.1
62	II	TDS4	3	2015-12-13	285	food waste		1	65	6.13	243	46740	14440	32300	1415	3125	2.20848	3080.98	36.7535	301.777	0	0	0	21.6676	271.1	294.1
63	II	TDS4	3	2015-12-17	289	food waste		1	65	6.24	258.9	44160	14283	29877	1995	3565	1.78697	3099.56	333.545	2239.85	0	0	0	21.128	498.4	580.5
43		Food Waste								7.35	67	129900	16000	113900	1120	778.5	0.695089							25.2533	0	0
